# Supplementary material for: Evaluating immunohaematological profile among COVID-19 active infection and recovered patients in Ghana
Source: PLoS One. 2022 Sep 12;17(9):e0273969. doi: 10.1371/journal.pone.0273969 (PMC9467340; doi:10.1371/journal.pone.0273969)
Supplement: S1 Data — (XLSX) [file pone.0273969.s001.xlsx]

## Sheet: Sheet1
ID	AGE	SEX	COVID STATUS	IL-1 BETA	IL-6	IL-10	IL-17	INF-gamma	TNF-alpha	WBC	RBC	HGB	HCT	MCV	MCHC	MCH	RDW_SD	RDW_CV	PLT	MPV	PDW	PCT	NEU_PERCENT	LYMPH_PERCENT	MONO_PERCENT	EO_PERCENT	BASO_PERCENT
A1	45	F	positive	20.06	6.055	209.8	4.342	14.86	68.25	6.87	4.96	12.7	0.382	76.9	33.3	25.6	46	14.3	263	9.4	16.2	2.46	55.7	34.9	4.2	4.9	0.3
B1	19	M	positive	24.39	72.33	209.8	5.625	20.14	75.75	8.66	5.42	16.1	0.465	85.8	34.6	29.7	49.8	13.8	333	8.9	15.8	2.97	39.1	49.2	0.5	2.6	0.6
C1	46	F	positive	309.6	188	209.8	480.9	159.6	90.75	8.35	4.48	13.6	0.43	95.9	31.7	30.4	51.9	12.9	206	9.7	16.5	2	67.5	27.6	2.6	2.1	0.2
D1	39	M	positive	7.727	6.336	209.8	4.096	23.12	105.25	4.76	5.1	15.4	0.451	88.5	34.1	30.2	48.3	13	239	8.1	16.1	1.94	31.9	59.6	6.3	1.5	0.7
E1	53	M	positive	8.068	2.556	170.6	3.909	9.406	95.75	4.82	5.1	14.8	44.9	88.1	33	29.1	58.8	15.8	567	10.6	14.2	0.6	43.3	40.9	4.4	10.5	0.9
F1	23	M	positive	15.37	5.497	162.4	6.197	8.607	123.25	6.31	6.16	16	0.479	77.7	33.5	26	45.3	14	231	9.7	16	2.24	39.7	43.9	8.1	7.4	0.9
G1	27	F	positive	8.466	8.332	154	0.19	14.76		7.39	3.9	12.1	0.374	36.2	32.3	31.1	54.3	13.3	465	9.5	16.1	4.38		37.1		1.8	0.7
H1	24	M	positive	11.06	14.75	209.8	5.578	19.55	83.25	2.7	5.08	13.3	41.5	81.7	32	26.2	40.5	13.9	147	11.3	15.1	0.17	17.7	61.9	13	6.3	1.1
A2	32	M	positive	16	5.535	209.8	5.412	26.07	53.25	0.98	5.22	14.5	47.3	90.6	30.7	27.8	49.2	15.7	42	13.6	24.2	0.06	31.6	53.1	14.3	0	1
B2	32	M	positive	16.07	4.359	96.2	5.479	78.55	93.25	3.95	4.17	12.5	35.8	85.9	34.9	30	37.2	11.8	237	11	12.7	0.26	45.1	46.3	7.1	1	0.5
C2	35	M	positive	4.969	2.786	209.8	2.742	159.6	125.75
D2	53	F	positive	6.337	6.915	139.7	5.985	151.9	98.25	5.01	4.12	13	0.399	96.8	32.5	31.5	49.7	12.2	152	9.4	16.3	1.44	34.4	54	4	6	0.8
E2	18	M	positive	7.376	4.53	209.8	4.599	159.6	115.75	4.8	5.38	14.7	0.427	79.4	34.4	27.3	43.1	13	258	9.2	16.1	2.36	35.8	55.7	5.9	2.4	0.2
F2	46	F	positive	15.56	6.197	148.9	25.68	124.7	178.25	5.93	5.35	14.8	0.45	84	32.9	27	44.1	12.6	172	9.3	16.5	1.61	55.9	35.9	6	1.6	0.6
G2	35	M	positive	5.558	5.015	146.6	5.035	122.7		3.38	5.91	15	44	74.6	34.1	25.4	39.5	11.8	203	8.3	10.8	0.17	39	46	10.3	2.6	1.2
H2	35	M	positive	2.502	4.282	209.8	1.486	94.85	78.25	4.64	4.49	16.2	0.483	107.6	33.5	36.1	57	12.5	109	9.8	16.9	1.06	33.1	50.2	8.2	7.7	0.8
A3	48	M	positive	28.39	10.2	209.8	8.881	120.5	45.75	6.11	5.15	15.8	0.473	91.8	33.4	30.7	47	12.2	128	11.7	16.8	1.5	64	25.9	6.9	2.8	0.4
B3	35	M	positive	11.02	8.148	209.8	13.96	159.6	138.25	5.6	5.22	15.1	46	86.1	33.6	28.9	41.5	14.4	102	10.1	16.2	1	47	42.9
C3	37	F	positive	20.02	5.96	107.9	7.958	159.6	85.75	5.68	3.62	12.2	40.6	112.2	30	33.7	81.9	22.3	575	11.3	12.9	0.65	51.4	24.8	20.1	2.1	1.6
D3	30	M	positive	9.308	5.972	120.4	7.294	159.6	95.75	3.28	6.14	16.2	51.9	84.5	31.2	26.4	47.6	17.9	152				23.5	50.6	19.2	5.2	1.5
E3	36	F	positive	6.211	5.079	194.7	2.976	159.6	90.75
F3	50	F	positive	28.37	10.78	158.3	11.43	125	100.75	5.67	4.08	9.8	0.287	70.4	34.2	24.1	53.7	18.1	210	8.7	15.4	1.82	51.2	41	3.6	3.8	0.4
G3	25	F	positive	22.06	8.083	158.8	0	125.3	-91.75	6.87	4.6	12.8	0.372	80.9	34.4	27.9	45.2	13.3	328	9.6	16.1	3.16	61.2	29.7	5.8	2.9	0.4
H3	54	M	positive	9.62	6.474	209.8	0	159.6	75.75	5.99	5.18	16.6	0.49	94.5	33.9	32	51.2	12.9	164	10.4	16.6	1.7	41.8	44.3	9.5	3.9	0.5
A4	34	F	positive	15.1	7.034	209.8	7.055	141	55.75
B4	23	F	positive	18.6	6.176	209.8	14.03	118	78.25	9.19	4.56	13.8	0.411	90.2	33.5	30.2	48.3	12.7	307	8.5	15.8	2.62	38.9	51.2	6.7	2.3	0.9
C4	27	M	positive	144.7	60.19	209.8	72.23	159.6	113.25	7.55	5.79	15.7	0.459	79.2	34.3	27.2	45.1	13.6	217	9	16.4	1.98
D4	37	F	positive	9.715	5.229	209.8	5.119	120.1	110.75
E4	60	F	positive	13.61	5.479	129	5.844	159.6	95.75	0.6	1.71	4.7	14.9	87.1	31.5	27.5	41	12.8	4	8.5	9.8	0	41.7	48.3	5	1.7	3.3
F4	37	M	positive	28.32	6.037	123.6	10.1	123.8	108.25	3.36	5.49	16.1	48.1	48.1	33.5	29.1	41	13.2	128	11.6	15.3	0.15	6.8	78.6	9.8	3.3	1.5
G4	33	M	positive	5.23	4.631	156	10.8	121.4	-96.75
H4	36	F	positive	2.014	2.123	208.9	3.224	159.6	93.25	6.68	5	13.3	0.41	81.9	32.5	26.6	44.4	12.9	196	9.4	16.5	1.83	45	49.3	3.5	1.8	0.4
A5	20	F	positive	33	5.391	208.9	22.19	75.35	205.75	6.88	4.91	15	0.448	91.3	33.5	30.6	47.3	12.3	341	9.4	16.2	3.2	43.7	44.9	6.6	4.3	0.5
B5	28	M	positive	39.35	8.805	185.1	19.09	159.6	78.25	6.62	5.32	16.1	0.474	89.1	34	30.3	45	12.1	177	10.3	16.6	1.83	49.3	42.6	5.5	2.3	0.3
C5	36	M	positive	14.8	6.98	209.8	16.59	159.6	83.25	6.93	4.85	12.9	0.399	82.3	32.2	26.5	49.9	14.4	180	9	16.2	1.62	33.7	57.1	3.2	5.5	0.5
D5	39	M	negative	24.8	6.443	209.8	10.1	159.6	88.25	4.22	5.07	14.2	40.3	79.5	35.2	28			170				49.1	41.2	5	4	0.7
E5	39	M	negative	16.89	4.906	140.8	21.01	159.6	108.25	5.38	5.41	14.4	42.4	78.4	34	26.6			172				43.5	40.9	9.1	5.2	1.3
F5	36	M	negative	13.1	6.005	153.3	5.613	159.6	118.25	0.6	1.71	4.7	14.9	87.1	31.5	27.5			4				41.7	48.3	5	1.7	3.3
G5	39	F	negative	18.37	5.508	160.7	3.363	124.9	-96.75	3.84	3.83	9	31.4	82	28.7	23.5			2021				15.3	44.3	40.4	0	0
H5	40	F	negative	12.68	6.751	209.8	15.21	122	83.25	7.41	4.89	14.3	42.7	87.3	33.5	29.2			125				44.2	38.6	14	2.8	0.4
A6	33	F	negative	9.686	5.723	86.26	3.372	159.6	63.25	4.39	4.05	9.5	29.4	72.6	32.3	23.5			178				55.1	34.9	8.2	0.7	1.1
B6	38	F	negative	17.54	5.185	91.94	4.269	126.3	85.75	7.44	4.56	11	35.7	78.3	30.8	24.1			269				61.7	30.1	7	0.4	0.8
C6	39	M	negative	18.87	6.393	209.8	8.693	99.62	148.25	3.84	4.72	14.1	42.1	89.2	33.5	29.9			215				40.9	45.3	8.1	3.9	1.8
D6	39	M	negative	13.72	5.812	209.8	8.09	159.6	95.75	4.26	5.06	16.1	45.9	90.7	35.1	31.8			203				37.4	44.8	13.4	1.6	2.8
E6	36	F	negative	16.2	6.564	209.8	12.36	159.6	105.75	2.7	5.08	13.3	41.5	81.7	32	26.2			147				17.7	61.9	13	6.3	1.1
F6	28	M	negative	135.4	10.81	161.2	198.8	123.1	118.25	3.36	5.49	16.1	48.1	48.1	33.5	29.1			128				6.8	78.6	9.8	3.3	1.5
G6	25	M	negative	12.73	4.989	156.7	4.047	117.4	-96.75	1.47	3.96	11.5	36.8	92	31.4	28.9			109				20.5	66.7	8.8	2	2
H6	38	M	negative	8.766	6.054	170	7.071	151.7	80.75	3.49	5.46	15.9	42.4	77.7	37.5	29.1			134				20.8	64.2	9.5	4.9	0.6
A7	50	M	negative	8.478	6.49	104.2	8.891	159.6	75.75	0.98	5.22	14.5	47.3	90.6	30.7	27.8			42				31.6	53.1	14.3	0	1
B7	55	F	negative	20.59	5.429	108.6	4.96	159.6	53.25	3.95	4.17	12.5	35.8	85.9	34.9	30			237				45.1	46.3	7.1	1	0.5
C7	20	M	recovered	17.98	7.081	209.8	4.955	159.6	83.25	5.38	5.41	14.4	42.4	78.4	34	26.6	34.8	12.4	172	12.3	17.3	0.21	43.5	40.9	9.1	5.2	1.3
D7	23	F	recovered	15.23	5.859	209.8	4.433	159.6	110.75
E7	42	M	recovered	14.27	6.294	124	8.143	159.6	95.75	7.41	4.89	14.3	42.7	87.3	33.5	29.2	42	13	125	12.6	18	0.16	44.2	38.6	14	2.8	0.4
F7	43	M	recovered	19.71	7.432	148	2.341	124.4	108.25
G7	24	M	recovered	14.19	4.659	153.2	2.062	120.4	-96.75
H7	46	M	recovered	51.63	12.81	174.9	114.1	159.6	80.75
A8	30	F	recovered	131.1	109.4	209.8	75.76	159.6	65.75	5.46	3.82	11.6	37.2	97.4	31.2	30.4	43	12.3	220	11.4	14.4	0.25	44.8	42.9	8.1	2	2.2
B8	54	F	recovered	26.57	6.58	124.1	13.54	104.1	80.75	3.9	4.56	12.9	41.4	90.8	31.2	28.3	42	12.8	179	12.6	15.5	0.23	45.2	39.2	11.5	1.5	2.6
C8	36	M	recovered	21.15	8.288	195.9	23.47	159.6	105.75
D8	37	F	recovered	26.05	7.622	209.8	15.28	159.6	100.75	5.68	3.62	12.2	40.6	112.2	30	33.7	81.9	22.3	575	11.3	12.9	0.65	51.4	24.8	20.1	2.1	1.6
E8	47	M	recovered	19.84	6.891	141.6	10.5	159.6	95.75	2.61	5.63	15.9	45.8	81.3	34.8	28.3	46.2	12.8	36	9.2	17.3	0.03	16.1	47.6	25.8	8.8	1.7
F8	60	F	recovered	20.27	5.92	156.7	9.81	114.3	133.25	0.6	1.71	4.7	14.9	87.1	31.5	27.5	41	12.8	4	8.5	9.8	0	41.7	48.3	5	1.7	3.3
G8	35	M	recovered	23.33	6.73	101.5	7.346	118.9	-96.75	5.6	5.22	15.1	46	86.1	33.6	28.9	41.5	14.4	102	10.1	16.2	1	47	42.9
H8	69	M	recovered	19.88	10.68	0.485	9.062	94.17	150.75	3.84	4.72	14.1	42.1	89.2	33.5	29.9	46.7	14.4	215	11.5	15	0.25	40.9	45.3	8.1	3.9	1.8
A9	50	M	recovered	15.45	7.173	164.7	17.61	159.6	63.25	4.39	4.05	9.5	29.4	72.6	32.3	23.5	57.1	23.3	178				55.1	34.9	8.2	0.7	1.1
D5	40	M	negative	24.8	6.443	209.8	10.1	159.6	88.25	4.22	5.07	14.2	40.3	79.5	35.2	28			170				49.1	41.2	5	4	0.7
E5	33	M	negative	16.89	4.906	140.8	21.01	159.6	108.25	5.38	5.41	14.4	42.4	78.4	34	26.6			172				43.5	40.9	9.1	5.2	1.3
F5	38	M	negative	13.1	6.005	153.3	5.613	159.6	118.25	0.6	1.71	4.7	14.9	87.1	31.5	27.5			4				41.7	48.3	5	1.7	3.3
G5	39	F	negative	18.37	5.508	160.7	3.363	124.9	-96.75	3.84	3.83	9	31.4	82	28.7	23.5			2021				15.3	44.3	40.4	0	0
H5	39	F	negative	12.68	6.751	209.8	15.21	122	83.25	7.41	4.89	14.3	42.7	87.3	33.5	29.2			125				44.2	38.6	14	2.8	0.4
A6	36	F	negative	9.686	5.723	86.26	3.372	159.6	63.25	4.39	4.05	9.5	29.4	72.6	32.3	23.5			178				55.1	34.9	8.2	0.7	1.1
B6	28	F	negative	17.54	5.185	91.94	4.269	126.3	85.75	7.44	4.56	11	35.7	78.3	30.8	24.1			269				61.7	30.1	7	0.4	0.8
C6	25	M	negative	18.87	6.393	209.8	8.693	99.62	148.25	3.84	4.72	14.1	42.1	89.2	33.5	29.9			215				40.9	45.3	8.1	3.9	1.8
D6	38	M	negative	13.72	5.812	209.8	8.09	159.6	95.75	4.26	5.06	16.1	45.9	90.7	35.1	31.8			203				37.4	44.8	13.4	1.6	2.8
E6	50	F	negative	16.2	6.564	209.8	12.36	159.6	105.75	2.7	5.08	13.3	41.5	81.7	32	26.2			147				17.7	61.9	13	6.3	1.1
F6	55	M	negative	135.4	10.81	161.2	198.8	123.1	118.25	3.36	5.49	16.1	48.1	48.1	33.5	29.1			128				6.8	78.6	9.8	3.3	1.5
G6	20	M	negative	12.73	4.989	156.7	4.047	117.4	-96.75	1.47	3.96	11.5	36.8	92	31.4	28.9			109				20.5	66.7	8.8	2	2
H6	23	M	negative	8.766	6.054	170	7.071	151.7	80.75	3.49	5.46	15.9	42.4	77.7	37.5	29.1			134				20.8	64.2	9.5	4.9	0.6
A7	34	M	negative	8.478	6.49	104.2	8.891	159.6	75.75	0.98	5.22	14.5	47.3	90.6	30.7	27.8			42				31.6	53.1	14.3	0	1
B7	23	F	negative	20.59	5.429	108.6	4.96	159.6	53.25	3.95	4.17	12.5	35.8	85.9	34.9	30			237				45.1	46.3	7.1	1	0.5
C7	20	M	recovered	17.98	7.081	209.8	4.955	159.6	83.25	5.38	5.41	14.4	42.4	78.4	34	26.6	34.8	12.4	172	12.3	17.3	0.21	43.5	40.9	9.1	5.2	1.3
D7	47	F	recovered	15.23	5.859	209.8	4.433	159.6	110.75
E7	42	M	recovered	14.27	6.294	124	8.143	159.6	95.75	7.41	4.89	14.3	42.7	87.3	33.5	29.2	42	13	125	12.6	18	0.16	44.2	38.6	14	2.8	0.4
F7	43	M	recovered	19.71	7.432	148	2.341	124.4	108.25
G7	40	M	recovered	14.19	4.659	153.2	2.062	120.4	-96.75
H7	46	M	recovered	51.63	12.81	174.9	114.1	159.6	80.75
A8	30	F	recovered	131.1	109.4	209.8	75.76	159.6	65.75	5.46	3.82	11.6	37.2	97.4	31.2	30.4	43	12.3	220	11.4	14.4	0.25	44.8	42.9	8.1	2	2.2
B8	47	F	recovered	26.57	6.58	124.1	13.54	104.1	80.75	3.9	4.56	12.9	41.4	90.8	31.2	28.3	42	12.8	179	12.6	15.5	0.23	45.2	39.2	11.5	1.5	2.6
C8	34	M	recovered	21.15	8.288	195.9	23.47	159.6	105.75
D8	37	F	recovered	26.05	7.622	209.8	15.28	159.6	100.75	5.68	3.62	12.2	40.6	112.2	30	33.7	81.9	22.3	575	11.3	12.9	0.65	51.4	24.8	20.1	2.1	1.6
E8	47	M	recovered	19.84	6.891	141.6	10.5	159.6	95.75	2.61	5.63	15.9	45.8	81.3	34.8	28.3	46.2	12.8	36	9.2	17.3	0.03	16.1	47.6	25.8	8.8	1.7
F8	60	F	recovered	20.27	5.92	156.7	9.81	114.3	133.25	0.6	1.71	4.7	14.9	87.1	31.5	27.5	41	12.8	4	8.5	9.8	0	41.7	48.3	5	1.7	3.3
G8	20	M	recovered	23.33	6.73	101.5	7.346	118.9	-96.75	5.6	5.22	15.1	46	86.1	33.6	28.9	41.5	14.4	102	10.1	16.2	1	47	42.9
H8	69	M	recovered	19.88	10.68	0.485	9.062	94.17	150.75	3.84	4.72	14.1	42.1	89.2	33.5	29.9	46.7	14.4	215	11.5	15	0.25	40.9	45.3	8.1	3.9	1.8
A9	50	M	recovered	15.45	7.173	164.7	17.61	159.6	63.25	4.39	4.05	9.5	29.4	72.6	32.3	23.5	57.1	23.3	178				55.1	34.9	8.2	0.7	1.1
